# Supplementary material for: Comparative analysis of the kinomes of three pathogenic trypanosomatids: Leishmania major, Trypanosoma brucei and Trypanosoma cruzi
Source: BMC Genomics. 2005 Sep 15;6:127. doi: 10.1186/1471-2164-6-127 (PMC1266030; doi:10.1186/1471-2164-6-127)
Supplement: Additional file 1 — Table S1, Classification, orthology and systematic IDs of trypanosomatid ePKs [file 1471-2164-6-127-S1.xls]

## Sheet: Sheet1
Gene #	group/family	comments	LmjF	LmjF Name	Lm pmid	T. brucei	Tb name	Tb pmid	T. cruzi 1 gene	T. cruzi 2*	Tc name	Tc pmid
1	AGC		LmjF15.1550			Tb09.160.3480			Tc00.1047053508277.20	Tc00.1047053509941.120
2	AGC		LmjF25.2340			Tb03.48O8.470			Tc00.1047053508479.150	---
3	AGC		LmjF28.1670	ZFK		Tb11.01.1030	ZFK	11454198	Tc00.1047053510901.200	---
4	AGC		LmjF30.0800			Tb06.4M18.630			Tc00.1047053509047.110	Tc00.1047053507927.4 (partial)	PKB	10477173
5	AGC		LmjF30.1000			Tb06.4M18.960			Tc00.1047053509965.260	Tc00.1047053509053.100
6	AGC		LmjF31.1530			Tb04.3I12.450			Tc00.1047053511389.80	---
7	AGC		---			---			Tc00.1047053509007.60	Tc00.1047053508965.60
8	AGC/NDR		LmjF06.1180			Tb07.10C21.210			Tc00.1047053508173.170	---
9	AGC/NDR		---			Tb10.70.2260	PK50	12123446	---	---
10	AGC/PKA		LmjF18.1080	PKAc1		Tb10.389.0490	PKAC3		Tc00.1047053511269.50	Tc00.1047053509805.10 (partial)
11	AGC/PKA		LmjF35.3960	PKAC2a		Tb09.211.2410	PKAC1		Tc00.1047053508461.310	---	PKAC1	Pmid 12117493
12	AGC/PKA		LmjF35.4010	PKAC1a		Tb09.211.2360	PKAC2		Tc00.1047053508461.280	---
13	AGC/RSK		LmjF03.0780			Tb03.48O8.120			Tc00.1047053508153.970	Tc00.1047053508181.4 (partial)
14	CAMK	Tc and Tb missing subdomain 1	LmjF27.2460			Tb927.2.5230			Tc00.1047053507801.70	---
15	CAMK		LmjF05.0130			Tb05.45E22.780			Tc00.1047053508205.30	Tc00.1047053506123.30
16	CAMK		LmjF17.0060			Tb07.2F2.540			Tc00.1047053508919.70	Tc00.1047053506513.50
17	CAMK		LmjF19.0140			Tb10.61.1900			Tc00.1047053506211.220	Tc00.1047053420719.9 (partial)
18	CAMK		LmjF22.0810			Tb07.13M20.690			Tc00.1047053511817.80	Tc00.1047053510525.10
19	CAMK		LmjF26.2510			Tb09.160.0500			Tc00.1047053503925.30	Tc00.1047053510347.60
20	CAMK		LmjF27.2470			Tb04.30O21.210			---	---
21	CAMK		LmjF28.2000			Tb11.01.0670			Tc00.1047053508601.90	Tc00.1047053511801.14
22	CAMK		LmjF35.1050			---			Tc00.1047053503599.10	Tc00.1047053509409.10
23	CAMK/CAMKL		LmjF07.0900			Tb08.12O16.490			Tc00.1047053509607.70	Tc00.1047053510861.140
24	CAMK/CAMKL		LmjF18.0640			Tb10.05.0210			Tc00.1047053511277.140	Tc00.1047053464807.10 (partial)
25	CAMK/CAMKL		LmjF24.0230			---			---	---
26	CAMK/CAMKL		LmjF29.2020			Tb03.26J7.970			Tc00.1047053510329.210	---
27	CAMK/CAMKL		LmjF33.1710			Tb927.2.1820			Tc00.1047053509213.160	Tc00.1047053510257.130
28	CAMK/CAMKL		LmjF35.0490			Tb10.70.3410			Tc00.1047053511001.60	Tc00.1047053503635.10
29	CAMK/CAMKL		LmjF36.0900			Tb10.70.1760			Tc00.1047053506679.80	---
30	CAMK/CAMKL	similar to Tb10.05.210	---			Tb10.05.0200			---	---
31	CK1/CK1		LmjF27.1780			---			---	---
32	CK1/CK1		---			---			Tc00.1047053508541.220	Tc00.1047053507541.30	CK1.1	12387847
33	CK1/CK1		LmjF04.1210	CK1.3		Tb10.70.5340			Tc00.1047053510247.20	Tc00.1047053506491.10
34	CK1/CK1		LmjF25.1580			Tb03.30P12.180			Tc00.1047053510089.170	Tc00.1047053510421.180
35	CK1/CK1		LmjF30.3470			---			Tc00.1047053506945.110; Tc00.1047053510445.10 may be same over contig break	Tc00.1047053506835.159 (partial)
36	CK1/CK1		LmjF35.1000	CK1.1		TB05.28F8.770			---	---
37	CK1/CK1	tandem array of CK1 genes in Tc (copy number unclear)	LmjF35.1010	CK1.2		Tb05.28F8.750.			Tc00.1047053508541.240.	Tc00.1047053504929.10	CK1.2	12387847
38	CK1/CK1		---			---			Tc00.1047053508541.230	Tc00.1047053507305.20; Tc00.1047053507305.30; ; Tc00.1047053507541.40	CK1.2	12387847
39	CK1/CK1		---			---			Tc00.1047053508541.225		CK1.2	12387847
40	CK1/TTBK		LmjF34.3020			Tb04.2L9.1220			Tc00.1047053504057.170	Tc00.1047053510879.229 (partial)
41	CMGC		LmjF24.0670			Tb11.02.3010			Tc00.1047053505183.140	Tc00.1047053504125.90
42	CMGC	MAPK-like	LmjF33.2070			Tb10.329.0030			Tc00.1047053509105.120	---
43	CMGC/CDK	T. cruzi has numerous dispersed copies	LmjF26.0040	CRK7		Tb07.43M14.340	CRK7		Tc00.1047053509163.70		CRK7
44	CMGC/CDK		LmjF05.0550	CRK2		Tb07.30D13.430	CRK2		Tc00.1047053503617.10	Tc00.1047053510609.70	CRK2
45	CMGC/CDK		LmjF09.0310	CRK12		Tb11.01.4130	CRK12		Tc00.1047053509023.200	Tc00.1047053511127.220
46	CMGC/CDK		LmjF11.0110	CRK8		Tb11.02.5010	CRK8		Tc00.1047053506777.70	Tc00.1047053511163.20	CRK8
47	CMGC/CDK		LmjF16.0990	CRK4		Tb08.5H5.130	CRK4		Tc00.1047053507491.90	Tc00.1047053507275.10 (partial)	CRK4
48	CMGC/CDK		LmjF21.1080	CRK1	PMID 7557405	Tb10.70.7040	CRK1		Tc00.1047053504181.40	Tc00.1047053509695.190	CRK1	pmid 11254958
49	CMGC/CDK		LmjF27.0560	CRK6		Tb11.47.0031	CRK6		---	---
50	CMGC/CDK		LmjF27.1940	CRK9		Tb927.2.4510	CRK9		Tc00.1047053509099.150	Tc00.1047053507209.40
51	CMGC/CDK		LmjF29.2150	CRK10		Tb03.48K5.160	CRK10		Tc00.1047053510329.70	---
52	CMGC/CDK		LmjF30.1780	CRK11		Tb06.5F5.880	CRK11		Tc00.1047053511751.50	Tc00.1047053507023.180
53	CMGC/CDK		LmjF36.0550	CRK3	PMID 7557404	Tb10.70.2210	CRK3		Tc00.1047053506583.40	Tc00.1047053506677.20	CRK3	pmid 12034456
54	CMGC/CLK		LmjF09.0400			Tb11.01.4230			Tc00.1047053511127.320	Tc00.1047053509027.60
55	CMGC/CLK		LmjF09.0410			Tb11.01.4250			Tc00.1047053511127.330	Tc00.1047053509027.70
56	CMGC/CLK		LmjF25.1560			Tb03.30P12.100			Tc00.1047053510089.130	Tc00.1047053510421.150
57	CMGC/CLK		LmjF27.1800			Tb927.2.4200			Tc00.1047053508441.30	Tc00.1047053507547.80
58	CMGC/CLK		---			---			Tc00.1047053506519.60	Tc00.1047053508909.90
59	CMGC/DYRK		LmjF14.0830			Tb07.5F10.520			Tc00.1047053511245.240	Tc00.1047053427247.10. Tc00.1047053508675.9 (partial)
60	CMGC/DYRK		LmjF14.1070			Tb07.6C8.130			Tc00.1047053511249.60	---
61	CMGC/DYRK		LmjF15.0180			Tb05.30H13.950			Tc00.1047053506315.90	Tc00.1047053506739.190		74.9
62	CMGC/DYRK		LmjF19.0360			Tb10.61.1520			Tc00.1047053511291.40	Tc00.1047053507683.40		133
63	CMGC/DYRK		LmjF21.1650			Tb10.100.0230	PK4	8126084	Tc00.1047053510519.40	Tc00.1047053506869.60
64	CMGC/DYRK		LmjF33.1830			Tb11.02.0640			Tc00.1047053510431.140
65	CMGC/DYRK		LmjF35.1860			---			---	---
66	CMGC/DYRK		LmjF36.4250			Tb10.6k15.0770			Tc00.1047053506839.10	Tc00.1047053480785.10 (partial)
67	CMGC/GSK		LmjF18.0270			Tb10.61.3140			Tc00.1047053507993.80	Tc00.1047053511277.520, Tc00.1047053511277.530 could be fusion (partial)
68	CMGC/GSK		LmjF22.0490			Tb07.22O10.450			Tc00.1047053509207.80	Tc00.1047053506857.10
69	CMGC/MAPK	lack MAPK regulatory sequences	LmjF03.0210			Tb10.70.4250			Tc00.1047053503575.60	Tc00.1047053510943.40
70	CMGC/MAPK		LmjF10.0200			Tb08.10J17.560			Tc00.1047053506229.10	Tc00.1047053511573.40
71	CMGC/MAPK		LmjF10.0490	MPK3		Tb08.10J17.940			Tc00.1047053509553.60	Tc00.1047053509475.10
72	CMGC/MAPK	lack MAPK regulatory sequences	LmjF13.0780			---			Tc00.1047053511855.70	Tc00.1047053506737.20
73	CMGC/MAPK		LmjF13.1640	MPK7		---			---	---
74	CMGC/MAPK		LmjF19.1440	MPK4		Tb10.61.0250	MAPK2	12429824	Tc00.1047053511299.70	Tc00.1047053506483.69
75	CMGC/MAPK		LmjF30.0370			Tb06.28P18.710			Tc00.1047053511491.80
76	CMGC/MAPK		LmjF30.2910	MPK5		Tb06.26G9.1110			Tc00.1047053509065.20	Tc00.1047053506943.10
77	CMGC/MAPK		LmjF33.1380			Tb10.389.1730			Tc00.1047053510123.20	Tc00.1047053511837.70
78	CMGC/MAPK		LmjF36.0720	MPK2		Tb10.70.2070			Tc00.1047053510295.50	Tc00.1047053506007.40
79	CMGC/MAPK		LmjF36.6470	MPK1		Tb10.6k15.2790	KFR1	8126084	Tc00.1047053504167.30	---
80	CMGC/CDKL	MAPK-like	LmjF28.0580	MPK8		Tb11.01.0380			---	---
81	CMGC/CDKL	MAPK-like	LmjF32.3250	MPK6		Tb11.01.8550	ECK1	15387824	Tc00.1047053511025.30	Tc00.1047053511531.59 (partial)
82	CMGC/RCK	MAPK-like	LmjF19.0180	MPK9		Tb10.61.1850			Tc00.1047053506211.180	Tc00.1047053511289.50
83	CMGC/RCK	MAPK-like	LmjF27.0100			Tb03.27F10.890			Tc00.1047053509231.20	Tc00.1047053509719.50
84	CMGC/RCK-MAPK		LmjF35.5010	MOK		Tb09.211.0960	MOK		Tc00.1047053506885.120	Tc00.1047053510729.299
85	CMGC/SRPK		LmjF26.0980			Tb07.29K4.230			Tc00.1047053503463.30	Tc00.1047053477079.10. Tc00.1047053508215.3. (partial).
86	CMGC/SRPK		LmjF30.3580			Tb06.30P15.520			Tc00.1047053506945.220	---	SRPK	pmid 12615332
87	Other/AUR		LmjF26.2440			Tb09.160.0570			Tc00.1047053506715.10	Tc00.1047053510349.80
88	Other/AUR		LmjF28.0520	AIRK	11418192	Tb11.01.0330			Tc00.1047053508817.80	Tc00.1047053503799.4 (partial)
89	Other/AUR		LmjF29.1330			Tb03.28C22.460			Tc00.1047053509999.110	Tc00.1047053503685.10
90	Other/CAMKK	similarity to CAMK	LmjF19.0590			Tb10.61.1180			Tc00.1047053506505.40	Tc00.1047053507031.160 and Tc00.1047053507031.170 (partial)
91	Other/CAMKK		LmjF11.0250			Tb11.02.4830			Tc00.1047053511165.100	Tc00.1047053506775.190
92	Other/CAMKK		LmjF24.1730			Tb08.30K1.240			Tc00.1047053511907.240	Tc00.1047053506801.120
93	Other/CAMKK		LmjF35.2320			Tb11.02.4860			Tc00.1047053511165.80	Tc00.1047053503613.10
94	Other/CK2		LmjF35.1730	CK2A1		Tb09.211.4890	CK2A1	11755190	Tc00.1047053510761.60	---
95	Other/CK2		LmjF02.0360	CK2A2		Tb927.2.2430	CK2A2	11755190	Tc00.1047053503513.10	Tc00.1047053508741.320
96	Other/NAK		LmjF34.0030			---			Tc00.1047053506953.30	Tc00.1047053509287.20
97	Other/NEK		LmjF02.0290			Tb927.2.2120			Tc00.1047053510077.30	Tc00.1047053505037.60
98	Other/NEK		LmjF07.0160			Tb08.29O9.440			Tc00.1047053511395.90	Tc00.1047053505071.30
99	Other/NEK		LmjF07.0170			Tb08.29O9.470			Tc00.1047053511395.60	Tc00.1047053505071.60
100	Other/NEK		LmjF08.0930			Tb05.26K5.430			Tc00.1047053503953.30	Tc00.1047053507063.130
101	Other/NEK		LmjF14.1410			Tb07.28B13.440			Tc00.1047053509937.220	Tc00.1047053510407.9
102	Other/NEK		LmjF21.0853			Tb10.70.6680			Tc00.1047053506457.50	Tc00.1047053509693.90
103	Other/NEK		LmjF21.1565			Tb10.70.7860			Tc00.1047053506851.10	---
104	Other/NEK		LmjF22.0950			---			Tc00.1047053511817.210	Tc00.1047053510525.139
105	Other/NEK		LmjF26.2570			Tb09.160.0450			Tc00.1047053506469.30	Tc00.1047053506469.80, Tc00.1047053510345.9 is partial
106	Other/NEK		LmjF28.3000			Tb11.01.2900			Tc00.1047053508831.110	Tc00.1047053511671.80
107	Other/NEK		LmjF29.2570			Tb03.3K10.210			Tc00.1047053508153.400	---
108	Other/NEK		LmjF29.2670			Tb03.27C5.650			Tc00.1047053506697.30	Tc00.1047053508153.510
109	Other/NEK		LmjF30.2130			Tb06.2N9.460			Tc00.1047053511509.30	Tc00.1047053509169.39.
110	Other/NEK		LmjF31.2960			Tb08.10K10.710			Tc00.1047053507897.30	Tc00.1047053508369.40.
111	Other/NEK		LmjF31.3160			Tb08.10K10.880	NRKB	8515773, 7527048	Tc00.1047053510971.60	Tc00.1047053410199.4
112	Other/NEK		LmjF32.0260			Tb10.61.2330			Tc00.1047053511283.280	---
113	Other/NEK		LmjF32.1810			Tb11.01.6650			Tc00.1047053511715.20	Tc00.1047053508445.30
114	Other/NEK		LmjF33.1980			---			---
115	Other/NEK		LmjF35.5190			---			Tc00.1047053506885.280	Tc00.1047053510729.140
116	Other/NEK		LmjF36.1520			Tb10.70.0960			Tc00.1047053506327.90	Tc00.1047053509599.150
117	Other/NEK		LmjF36.1530			---			---	---
118	Other/NEK		LmjF36.2290			---			---	---
119	Other/NEK	very similar to NRKA	---			Tb04.24M18.200	NRKA	8515773, 7527048	---	---
120	Other/NEK	similar to Tb08.10K10.710	---			Tb04.24M18.60			---	---
121	Other/NEK	similar to Tb10.70.960	---			Tb10.70.0970			Tc00.1047053509599.130	Tc00.1047053463451.10. Tc00.1047053506327.99 is probably 5' part of this.
122	Other/NEK		---			---			Tc00.1047053508621.10	Tc00.1047053511301.90
123	Other/NEK		---			---			Tc00.1047053507211.20	Tc00.1047053511351.30
124	Other/PEK		LmjF11.0060			Tb11.02.5050			Tc00.1047053506777.120 (partial cds)	Tc00.1047053504113.10 (partial cds)
125	Other/PEK		LmjF30.1560			Tb06.5F5.660			Tc00.1047053511751.170	Tc00.1047053507023.40
126	Other/PEK		LmjF34.2150			Tb04.1H19.980			Tc00.1047053506559.129	Tc00.1047053510231.10, Tc00.1047053503673.9
127	Other/PLK		LmjF17.0790	PLK		Tb07.2F2.640	PLK	9511745	Tc00.1047053508917.10	Tc00.1047053506513.160
128	Other/PLK		---			Tb06.30P15.310			Tc00.1047053506945.350	---
129	Other/TLK	very similar to Tb04.3M17.710	---			Tb08.10K10.520			---	---
130	Other/TLK		LmjF31.2860			Tb04.3M17.710			Tc00.1047053506419.20	Tc00.1047053510597.9
131	Other/ULK		LmjF13.0440			Tb11.02.2050			Tc00.1047053504001.6	Tc00.1047053504089.54
132	Other/VPS15	Lm probably non-catalytic	LmjF28.1760			Tb11.01.0930			Tc00.1047053510901.120
133	Other/WEE		LmjF29.2720			---			Tc00.1047053508153.570	Tc00.1047053506695.30
134	Other/WEE		LmjF34.0940			Tb04.26G5.140			Tc00.1047053507485.90	Tc00.1047053507159.10
135	STE	STE7-like	LmjF24.2320	MKK4		Tb08.11J15.920			Tc00.1047053511075.60	Tc00.1047053440099.28
136	STE	STE7-like	LmjF29.2320	MKK1		Tb03.48K5.570			Tc00.1047053508153.140	---
137	STE	STE11-like, very similar to Lm15.1280	LmjF08.1228			---			---	---
138	STE	STE11-like	LmjF08.1280			Tb03.2H15.370			Tc00.1047053510645.9	Tc00.1047053506343.10. Tc00.1047053507797.18 is 5' part of this gene.
139	STE	STE11-like	LmjF15.1200			---			Tc00.1047053505977.13	---
140	STE		LmjF17.0390			---			---	---
141	STE		LmjF20.0770			Tb927.1.1530			Tc00.1047053508995.10	Tc00.1047053506477.60
142	STE		LmjF21.0270			Tb10.70.5760			Tc00.1047053416891.9	Tc00.1047053508951.4
143	STE		LmjF25.1990			Tb03.30P12.1060			Tc00.1047053504047.60	---
144	STE	STE7-like	LmjF32.1020			Tb11.01.5880			Tc00.1047053511725.230	---
145	STE/STE11	Tc probably non-catalytic	LmjF35.3170			Tb09.211.3410			Tc00.1047053510661.190	Tc00.1047053510741.70
146	STE/STE11		LmjF04.0440			---			---	---
147	STE/STE11		LmjF05.0390			Tb10.406.0580			Tc00.1047053511633.70			67.3
148	STE/STE11		LmjF06.0640			Tb07.27E10.480			Tc00.1047053508175.80	Tc00.1047053506825.180
149	STE/STE11		LmjF07.0690			Tb08.29O4.170			Tc00.1047053508543.20	Tc00.1047053506401.110
150	STE/STE11		LmjF07.0880			---			Tc00.1047053503715.40	Tc00.1047053509607.50
151	STE/STE11		LmjF14.1300			Tb07.28B13.300			Tc00.1047053510409.10	Tc00.1047053509937.130
152	STE/STE11		LmjF17.0490			Tb07.15M23.380			Tc00.1047053508909.330	Tc00.1047053510055.160. Tc00.1047053506517.14 may be 5' part of this gene.
153	STE/STE11		LmjF19.0150			Tb10.61.1880			Tc00.1047053506211.210	Tc00.1047053511289.14
154	STE/STE11		LmjF21.0130			Tb10.70.5920			Tc00.1047053506493.70	Tc00.1047053510121.150
155	STE/STE11		LmjF24.1450			Tb08.30K1.720			Tc00.1047053506205.40	Tc00.1047053507991.20
156	STE/STE11		LmjF26.1730			Tb09.160.1780			Tc00.1047053510565.70	Tc00.1047053508503.60
157	STE/STE11		LmjF27.1370			Tb11.46.0003			---	---
158	STE/STE11		LmjF30.0600			Tb06.4M18.220			Tc00.1047053507019.10	---
159	STE/STE11		LmjF30.3050			---			Tc00.1047053509167.190	Tc00.1047053509065.180
160	STE/STE11		LmjF32.0120	MRK1	15878208	Tb10.61.2490			Tc00.1047053511283.130	Tc00.1047053506525.140
161	STE/STE11	very similar to Tc00.1047053511283.130	---			---			Tc00.1047053511727.230	---
161.5	STE/STE11		LmjF32.0780			---			---	---
162	STE/STE11		LmjF32.0810			Tb11.01.5650			Tc00.1047053511727.210	---
163	STE/STE11		LmjF33.1400			---			Tc00.1047053511837.90	Tc00.1047053476421.9
164	STE/STE11		LmjF33.2290			---			Tc00.1047053506303.60	Tc00.1047053506811.180
165	STE/STE11		LmjF36.0910			---			---	---
166	STE/STE11		---			---			Tc00.1047053510889.30	Tc00.1047053506529.340
167	STE/STE20		---			Tb09.211.3820			Tc00.1047053510745.40	Tc00.1047053510659.70
168	STE/STE20		---			---			Tc00.1047053510733.10	Tc00.1047053509551.10
169	STE/STE20		LmjF16.0300			Tb08.26E13.460			Tc00.1047053503473.10	Tc00.1047053506743.160
170	STE/STE7		LmjF07.0250			Tb08.26N11.170			Tc00.1047053505071.140	Tc00.1047053511393.60
171	STE/STE7		LmjF36.0860			Tb10.70.1800			Tc00.1047053506679.40	---
172	Unique	similarity to DYRK	LmjF17.0670			---			---	---
173	Unique	similarity to CMGC	LmjF01.0750			---			Tc00.1047053510155.160	Tc00.1047053511585.170
174	Unique		LmjF02.0570			Tb927.2.2720			Tc00.1047053503627.20	Tc00.1047053508739.70
175	Unique		LmjF03.0350			Tb10.70.4100			Tc00.1047053508179.60	Tc00.1047053510941.3. Tc00.1047053504269.10 may also be syntenic?
176	Unique		LmjF04.0650			---			---	---
177	Unique		LmjF08.0530			Tb05.27M3.180			Tc00.1047053503955.100	Tc00.1047053511661.120
178	Unique		LmjF10.0830			Tb08.29H22.430			Tc00.1047053508987.30.	Tc00.1047053509567.30
179	Unique		LmjF11.0510			Tb11.02.4530			Tc00.1047053508799.110	Tc00.1047053506773.100
180	Unique		LmjF12.0130			---			---	---
181	Unique		LmjF16.0870			Tb08.26E13.70			---	---
182	Unique		LmjF19.1470			---			---	---
183	Unique		LmjF19.1610			Tb10.61.0100			Tc00.1047053511301.130	Tc00.1047053507213.20
184	Unique		LmjF20.0960			---			Tc00.1047053511431.10	Tc00.1047053509991.9
185	Unique		LmjF20.1330			---			---	---
186	Unique		LmjF20.1340			---			---	---
187	Unique		LmjF21.0823			Tb10.70.6550			Tc00.1047053504133.30	Tc00.1047053507743.9
188	Unique		LmjF25.1520			Tb03.1J15.60			Tc00.1047053510089.80	Tc00.1047053510421.90
189	Unique		LmjF26.2110			Tb09.160.0930			Tc00.1047053506465.40	Tc00.1047053507317.60
190	Unique		LmjF29.0370			---			---	---
191	Unique	similar to Tb08.26E13.70	LmjF29.2490			Tb03.3K10.350			Tc00.1047053508153.310	Tc00.1047053510323.10
192	Unique		LmjF34.2090			---			Tc00.1047053508051.30	Tc00.1047053506633.10
193	Unique		LmjF35.4000			---			---	---
194	Unique		LmjF35.4050			Tb09.211.2260	PK6	8126084	Tc00.1047053508461.230	---
195	Unique		LmjF36.2630			---			Tc00.1047053510105.120	Tc00.1047053509715.104
196	Unique		LmjF36.3680			---			---	---
197	Unique		LmjF36.5350			Tb11.01.2290			Tc00.1047053510285.70	Tc00.1047053504827.170. Tc00.1047053503823.169 is 5' part of this gene.
198	Unique		---			Tb03.30P12.590			Tc00.1047053506543.10	Tc00.1047053425855.9
199	Unique		---			Tb05.27M3.200			Tc00.1047053511661.100	Tc00.1047053503955.110, Tc00.1047053507809.14 likely the 5' part of this gene
200	Unique		---			Tb09.160.1090			Tc00.1047053506467.40; other are Tc00.1047053504421.10 and Tc00.1047053506467.50 contig break duplications	Tc00.1047053505193.110
201	Unique		---			Tb10.61.0410			Tc00.1047053503809.40	Tc00.1047053508943.20
202	Unique		---			Tb11.02.3640			Tc00.1047053508515.40	Tc00.1047053508641.170
203	Unique		---			Tb11.03.0340			Tc00.1047053506925.180	---
204	Unique		---			Tb927.1.3130			Tc00.1047053507837.20	Tc00.1047053508405.70
205	Unique		---			---			Tc00.1047053506999.180	Tc00.1047053510759.40
206	Unique	non-catalytic	LmjF35.4620			Tb09.211.1570			Tc00.1047053506887.100	Tc00.1047053510731.90
207	Unique	probably non-catalytic	LmjF08.0660			Tb05.27M3.470			Tc00.1047053511657.20
208	Unique	probably non-catalytic	LmjF22.1150			Tb07.13M20.110			Tc00.1047053510533.50	Tc00.1047053511821.40
209	Unique	probably non-catalytic	LmjF22.1170			Tb07.13M20.90			Tc00.1047053511821.60	Tc00.1047053510533.70
210	Unique	probably non-catalytic	LmjF26.2060			Tb09.160.0990			Tc00.1047053503409.10	Tc00.1047053505193.60
211	Unique	probably non-catalytic	LmjF28.1650			Tb11.01.1050			Tc00.1047053510901.220	---
212	Unique	probably non-catalytic	LmjF31.06+D1160			---			Tc00.1047053509895.40
213	Unique	probably non-catalytic	LmjF31.1830			---			---
214	Unique	probably non-catalytic	LmjF31.1840			---			---
215	Unique	may be non-catalytic	LmjF32.1290			Tb11.01.6100			Tc00.1047053507509.40	Tc00.1047053506871.90
216	Unique	probably non-catalytic	LmjF35.2870			---			---
217	Unique	probably non-catalytic	---			---			Tc00.1047053506879.109
218	Unique	probably non-catalytic	LmjF34.2190			Tb04.1H19.900			Tc00.1047053510949.10	Tc00.1047053506559.190
219	CAMK/CAMKL	probably non-catalytic	LmjF21.0150			Tb10.70.5890			Tc00.1047053510121.130	Tc00.1047053506493.50
220	Other/ULK	probably non-catalytic	LmjF28.0620			Tb11.01.0400			Tc00.1047053508815.170	---
221	Other/NAK	probably non-catalytic	LmjF15.0770			Tb09.160.4770			Tc00.1047053510045.30	Tc00.1047053504883.10
