# Supplementary material for: Comparative analysis of the kinomes of three pathogenic trypanosomatids: Leishmania major, Trypanosoma brucei and Trypanosoma cruzi
Source: BMC Genomics. 2005 Sep 15;6:127. doi: 10.1186/1471-2164-6-127 (PMC1266030; doi:10.1186/1471-2164-6-127)
Supplement: Additional file 2 — Table S2, T. brucei protein kinases with predicted tyrosine in subdomain I [file 1471-2164-6-127-S2.xls]

## Sheet: Sheet1
T. brucei CMGC kinases with tyrosine in regulatory position in subdomain 1
GeneID*
Tb03.48K5.160
Tb06.26G9.1110
Tb06.28P18.710
Tb08.10J17.560
Tb08.10J17.940
Tb08.5H5.130
Tb10.389.1730
Tb10.61.0250
Tb10.6k15.0770
Tb10.6k15.2790
Tb10.70.2070
Tb10.70.2210
Tb10.70.4250
Tb10.70.7040
Tb11.01.0380
Tb11.01.4130
Tb11.01.8550
Tb11.47.0031
Tb927.2.4510
