# Supplementary material for: Comparative analysis of the kinomes of three pathogenic trypanosomatids: Leishmania major, Trypanosoma brucei and Trypanosoma cruzi
Source: BMC Genomics. 2005 Sep 15;6:127. doi: 10.1186/1471-2164-6-127 (PMC1266030; doi:10.1186/1471-2164-6-127)
Supplement: Additional file 3 — Table S3, T. brucei protein kinases with predicted transmembrane domains [file 1471-2164-6-127-S3.xls]

## Sheet: Sheet1
gene ID	annotation	TMD annotation*	TriTryp COG$
Tb03.2H15.370	STE/STE11	2 + SA	Tc, 2 TMD
			Lm, 2 TMD
Tb04.1H19.980	PEK family	1 + SS	Tc, 1 TMD
			Lm SS, no TMD
Tb05.27M3.180	Unique	2+ SS	Tc SS, no TMD;
			Lm no SS, no TMD
Tb07.27E10.480	STE/STE11	4+ SA	Tc 4 TMD + SS,
			Lm 5 TMD, no SS
Tb09.160.1780	STE/STE11	2	Tc 2 TMD
			Lm 2 TMD
Tb09.211.3410	STE/STE11	2	Tc 2 TMD (probably non-catalytic)
			Lm 2 TMD
Tb10.61.0100	Unique, probably non-catalytic	1 or SS	Tc no TMD;
			Lm no TMD
Tb11.01.0670	CAMK	1	Tc 1 TMD
			Lm 1 TMD
Tb11.01.5650	STE/STE11	3	Tc 3 TMD
			Lm 2 TMD
Tb927.2.2720	Unique	2	Tc 2 TMD
			Lm 2 TMD
* Annotation on GeneDB, version 4.0. TMD transmembrane domain, SS, signal sequence, SA, signal anchor
$Table S1 provides COG members
