# Supplementary material for: Comparative analysis of the kinomes of three pathogenic trypanosomatids: Leishmania major, Trypanosoma brucei and Trypanosoma cruzi
Source: BMC Genomics. 2005 Sep 15;6:127. doi: 10.1186/1471-2164-6-127 (PMC1266030; doi:10.1186/1471-2164-6-127)
Supplement: Additional file 4 — Table S4, Classification, orthology and systematic IDs of trypanosomatid atypical PKs [file 1471-2164-6-127-S4.xls]

## Sheet: Sheet1
Family/Subfamily	L. major	T. brucei	T. cruzi 1	T. cruzi 2
A6	LmjF29.0510	Tb03.5L5.210	Tc00.1047053508411.10	Tc00.1047053510145.20
ABC1	LmjF08.0230	Tb05.6E7.60	Tc00.1047053509777.90	Tc00.1047053509117.19
ABC1	LmjF10.0600	Tb08.10J17.190	Tc00.1047053505941.30	Tc00.1047053507623.90
ABC1	LmjF33.1300	Tb10.389.1840	Tc00.1047053507049.50	Tc00.1047053506567.60
ABC1	LmjF36.4530	Tb10.6k15.0390	Tc00.1047053503847.90	Tc00.1047053504103.100
ABC1	LmjF36.6090	Tb10.6k15.1800	Tc00.1047053509789.10	Tc00.1047053508725.4, Tc00.1047053508723.120 (partial cds)
alpha	LmjF25.0680	None	None
alpha	LmjF36.4540	None	None	none
alpha	LmjF36.4550	None	None	none
alpha	LmjF36.4700	Tb04.3M17.320	Tc00.1047053510681.20	Tc00.1047053509011.100
alpha	none	Tb08.10K10.110	none	none
Bud32	LmjF25.0870	Tb11.03.0290	Tc00.1047053506925.260	none
PDK	LmjF20.0280	Tb927.1.1000	Tc00.1047053511421.110	none
PDK	LmjF24.0010	Tb11.02.2390	Tc00.1047053509875.170	Tc00.1047053506183.9 (partial cds)
PDK	LmjF34.3900	Tb04.5E12.750	Tc00.1047053508257.200	none
PIKK/ATM	LmjF02.0120	Tb927.2.2260	Tc00.1047053509395.20	Tc00.1047053506533.34
PIKK/ATR	LmjF32.1460	Tb11.01.6300	Tc00.1047053506223.120	Tc00.1047053511719.10 (partial cds)
PIKK/FRAP	LmjF20.1120	Tb927.1.1930	Tc00.1047053508997.20	Tc00.1047053506475.14
PIKK/FRAP	LmjF34.3940	Tb04.5E12.820	Tc00.1047053508257.230	none
PIKK/FRAP	LmjF34.4530	Tb04.5D20.520	Tc00.1047053510689.40	none
PIKK/FRAP	LmjF36.6320	Tb10.6k15.2060	Tc00.1047053508231.30	Tc00.1047053508549.30 (partial cds)
RIO/RIO1	LmjF29.0240	Tb03.5L5.600	Tc00.1047053508409.150	Tc00.1047053510141.4 (partial cds)
RIO/RIO2	LmjF30.1360	Tb06.5F5.360	Tc00.1047053511753.70	Tc00.1047053507021.10 (partial cds)
